# Supplementary material for: Neuronal Injury and Regeneration-Linked Gene Expression Dynamics in the Hypothalamic–Pituitary–Adrenal Axis Following Experimental Traumatic Brain Injury
Source: Int J Mol Sci. 2026 Jun 7;27(12):5172. doi: 10.3390/ijms27125172 (PMC13300581; doi:10.3390/ijms27125172)
Supplement: Supplementary file 1 [file ijms-27-05172-s001.zip]

Archive with 2 entries (2 files):
- Supp figure revised 25.05.26.pdf
- Supp Materials_2-DeltaDeltaCT normalized data.xlsx
