# Supplementary material for: Neuronal Injury and Regeneration-Linked Gene Expression Dynamics in the Hypothalamic–Pituitary–Adrenal Axis Following Experimental Traumatic Brain Injury
Source: Int J Mol Sci. 2026 Jun 7;27(12):5172. doi: 10.3390/ijms27125172 (PMC13300581; doi:10.3390/ijms27125172)
Supplement: Supplementary file 1 [file ijms-27-05172-s001.zip › Supp Materials_2-DeltaDeltaCT normalized data.xlsx]

## Sheet: Hypothalamus
Group	Tissue	AGTR2	GATA3	POMC	APOE	HIF1A	PPARA	AVP	IGF1	PTGS1	BDNF	NFRKB	PTGS2	CALM2	NGF	RAD18	CORT	OLIG2	SOX2	CRH	OXT	TERT	FGF2	OXTR
Sham	Hypothalamus	0.0229192	0.0655572	1561.79	2.86132	2.55297	0.985843	102.725	0.169659	0.252459	1.40631	1.07352	0.534252	3.92728	0.608696	1.40629	0.776309	2910.6	1.88359	0.0708383	12.7335	0.223157	20.1701	10.3445
Sham	Hypothalamus	0.00874327	0.00511713	723.895	1.82395	1.49294	0.58008	3855.17	0.117168	0.176177	1.0987	0.657334	0.276948	1.91978	0.349732	1.17021	0.329365	2562.3	0.832814	0.12062	1675.71	0.123282	16.9125	3.07171
Sham	Hypothalamus	0.0814649	0.198738	19.8911	4.26436	3.52731	1.48284	6.83513	0.628147	0.349464	1.31907	1.17892	0.341062	6.79272	4.16751	1.99733	0.355877	7018.14	1.83981	0.0880933	1.57472	0.318745	28.7991	1.04668
Sham	Hypothalamus	0.00738448	0.0693222	968.004	1.88251	4.11959	0.846896	270.099	0.40385	0.341214	2.16811	0.643926	0.786357	2.40012	0.898947	1.59243	1.07023	2947.01	0.771956	0.0793753	16.3753	0.236202	17.1501	12.5459
Sham	Hypothalamus	0.0062532	0.0374129	2476.35	1.98588	3.81975	0.673728	584.236	0.176777	0.300348	1.65367	0.659448	0.820975	2.13293	0.502109	1.8482	1.09731	2389.09	0.607509	0.0206101	89.282	0.32461	19.3964	7.3783
Sham	Hypothalamus	0.00890631	0.0647656	2969.9	3.05264	3.04145	0.794562	351.051	0.192912	0.29434	1.82471	0.965464	0.772974	3.20463	0.488978	1.49552	0.773949	2368.72	0.904933	0.0198872	15.9901	0.25825	21.7681	11.2495
Sham	Hypothalamus	0.00640922	0.00660541	329.94	2.03846	2.94575	0.916055	2052.26	0.146245	0.288306	4.55191	0.486345	0.52614	2.24852	0.63557	2.18282	0.211584	3775.62	0.516429	0.150956	278.2	0.277868	10.915	3.87342
Sham	Hypothalamus	0.00638778	0.0406434	3640.13	2.78533	1.68361	0.789883	5605.21	0.180833	0.295378	0.697122	0.646298	0.380836	2.01776	0.416762	1.06678	0.341086	2331.34	1.39754	0.00914695	133.169	0.188467	19.3033	8.06792
Sham	Hypothalamus	0.0286855	0.0155591	333.692	2.44641	2.60719	0.862747	205.485	0.265047	0.342226	1.81163	1.13456	0.638262	2.90069	0.640208	1.82193	1.29383	3871.55	0.966936	0.127367	34.365	0.607236	12.6467	5.45767
Sham	Hypothalamus	0.00765099	0.0123803	2474.25	2.31081	2.41748	0.770813	1981.09	0.140578	0.233583	1.62459	0.701207	0.612216	3.89081	0.263109	1.38893	0.647438	2395.81	0.745642	0.0210016	105.443	0.140937	19.1972	8.13885
Sham	Hypothalamus	0.0236415	208.416	30.4434	0.0452774	40.5771	0.00581029	78.3037	5.33302	0.575581	2.07595	0.527046	5.55798	0.0101968	4.24993	1.4824	210.879	3453.48	0.473723	0.085946	20.5553	0.324879	0.0739991	2.47833
Sham	Hypothalamus	0.0933191	152.238	242.146	0.0293466	25.5651	0.0555688	118.431	2.6283	0.733111	1.23545	0.0526014	5.51307	0.0102544	4.6203	0.511447	133.389	1423.66	0.391089	0.0244285	45.9121	3.93592	0.120552	0.842127
Sham	Hypothalamus	0.0276653	96.6964	1938.58	0.0164744	23.8034	0.00419665	4.07699	2.72569	0.331258	1.46524	0.0138975	1.31939	0.0717094	3.01222	0.293343	79.5839	1289.67	0.440782	0.0721574	44.3761	198.032	0.482061	0.974336
Sham	Hypothalamus	0.00599915	84.4601	3417.58	0.0153601	13.8412	0.00574106	5.8461	1.97345	0.502947	1.256	0.0087797	1.66685	0.444161	3.26816	0.525677	92.4417	1255.22	0.77502	0.0112274	46.7531	32.409	1.84204	1.33188
Acute	Hypothalamus	0.0132503	98.1867	1537.42	0.0465529	22.7258	0.0106315	16.1848	3.48465	0.379067	1.2397	0.0165596	1.11035	0.123532	2.98029	0.371529	77.0993	1778.87	0.452637	0.0733735	29.5532	17.8786	1.01238	1.02249
Acute	Hypothalamus	0.0184154	81.6854	1437.46	0.0326377	19.0318	0.00927089	8.81486	2.83044	0.251871	1.45711	0.0151636	1.65924	0.102156	2.67808	0.3227	83.0309	1457.88	0.753829	0.0697586	29.4054	31.9748	1.89854	1.14499
Acute	Hypothalamus	0.0086563	191.146	373.063	0.00183134	38.0981	0.118259	0.816623	4.25819	0.715558	2.59721	0.136202	1.99049	0.030701	3.78671	0.698587	135.088	1401.11	0.737047	0.12751	78.4461	10.4785	1.17309	2.33021
Acute	Hypothalamus	0.0364605	96.1704	1201.75	0.0102945	11.6974	0.0173884	15.6184	2.19014	1.5077	0.917764	0.0584482	0.565922	0.287008	4.92208	0.909726	228.036	902.647	0.234372	0.0223907	25.9539	33.534	0.536763	0.694737
Acute	Hypothalamus	0.0384079	109.534	1134.74	0.0158972	20.4756	0.0284907	17.928	3.28166	0.193898	1.99126	0.011305	0.780873	0.376455	2.73569	0.175758	116.482	1587.99	0.62925	0.0206546	62.5112	17.5484	1.27262	1.10016
Acute	Hypothalamus	0.0425972	104.254	885.513	0.0585037	21.1638	0.00714992	5.8017	3.57283	0.270501	1.04735	0.0161548	1.21813	0.0277206	3.6753	0.394456	122.662	1930.22	0.428965	0.156212	41.6755	40.1577	1.03618	1.33298
Acute	Hypothalamus	0.0346348	107.086	3368.87	0.0367748	19.617	0.00990475	2.63381	2.84926	0.302623	1.01972	0.0107583	0.996961	0.0223862	2.81648	0.336223	102.134	1737.37	0.448663	0.0836219	29.7714	211.659	0.979875	1.10017
Acute	Hypothalamus	0.0221917	102.327	9603.64	0.00734963	9.51657	0.00197388	8.05738	1.85184	0.671157	0.737813	0.023318	0.526678	0.324281	4.49151	0.537425	74.9217	1090.97	0.5757	0.0276695	29.5066	148.767	0.381249	0.768369
Acute	Hypothalamus	0.026263	124.577	2361	0.0804853	24.2734	0.00934281	6.07886	3.88756	0.322416	0.834666	0.0135368	1.15766	0.0660292	3.49328	0.393458	64.919	1661.07	0.244128	0.140067	41.0092	37.9097	0.454557	0.939533
Acute	Hypothalamus	0.0149083	108.463	4329.57	0.0272509	29.6086	0.00479012	4.43859	3.38197	0.249404	0.81911	0.0125632	0.927957	0.0876717	2.27621	0.273372	55.3594	1598.13	0.293923	0.0639482	28.2652	230.256	0.773563	0.830998
Acute	Hypothalamus	0.0151207	104.786	1788	0.0599506	24.7571	0.00541203	6.2096	2.97818	0.254571	0.865067	0.0121859	0.982496	0.0828223	3.00581	0.259854	45.1917	1283.25	0.327763	0.133232	40.3212	178.493	0.698957	0.836014
Acute	Hypothalamus	0.0414599	78.1705	2017.82	0.0157793	13.2135	0.0282922	8.79614	2.24721	0.409055	0.969317	0.0103321	0.769315	0.321212	3.36025	0.403157	76.4849	1036.89	0.38839	0.0353948	33.1514	74.0084	1.05544	0.809486
Acute	Hypothalamus	0.0211853	108.48	299.67	0.0725457	23.3112	0.00601429	7.50535	3.90719	0.321615	1.75483	0.0195748	0.878084	0.134478	4.45114	0.353121	61.2351	1724.07	0.322217	0.135721	56.1247	17.4054	1.35483	1.30014
Acute	Hypothalamus	0.0112955	100.142	4617.46	0.0275295	17.2826	0.003124	2.27596	2.76438	0.213323	0.693554	0.0148635	0.5546	0.124379	3.7041	0.38457	87.9363	2143.63	0.369456	0.136153	59.9687	86.7113	1.28927	1.3023
Chronic	Hypothalamus	0.0312463	188.017	91.9626	0.0459885	36.0111	0.011397	7.55654	4.25249	0.507561	1.73768	0.0350149	3.16959	0.0371174	5.59148	0.525018	77.0816	1951.17	1.06826	0.225246	58.3629	1.61553	1.22197	2.69076
Chronic	Hypothalamus	0.0154438	104.573	1104.46	0.0462737	24.9277	0.00496654	3.48337	3.25607	0.394913	1.38507	0.0229376	1.60339	0.0411739	4.09534	0.442086	52.2332	2011.62	0.631041	0.252132	64.921	20.6839	2.30191	1.0285
Chronic	Hypothalamus	0.0340866	96.2661	680.706	0.030025	21.3434	0.00380276	4.17991	2.75202	0.281092	1.12776	0.0274703	1.06241	0.157369	3.38572	0.400097	45.9045	1899.71	0.607183	0.124675	52.4002	51.4778	1.61608	0.950024
Chronic	Hypothalamus	0.0168271	124.94	1269.12	0.0582754	19.5551	0.00607746	5.51185	3.21549	0.768608	1.1776	0.0360056	1.55068	0.00341985	3.40137	0.469363	53.7819	1361.39	0.522565	0.210237	46.7063	137.296	0.494937	1.15856
Chronic	Hypothalamus	0.0203521	95.0735	3622.39	0.0394872	21.2918	0.00635994	3.94995	2.6118	0.20858	1.12011	0.0134648	1.04141	0.212628	2.83563	0.275136	57.9541	1320.26	0.589204	0.0937242	44.4315	29.4606	1.34643	3.35811
Chronic	Hypothalamus	0.0254788	139.707	113.387	0.0803288	27.5446	0.00307354	20.7571	4.24966	1.49809	1.34636	0.0563126	2.31253	0.00457115	7.22479	0.553028	73.8349	1987.84	0.40092	0.281547	89.8486	2.45158	0.473387	1.04433
Chronic	Hypothalamus	0.136214	160.209	52.6797	0.184944	103.23	0.00209129	3.19265	20.6667	4.83976	3.32572	0.0348558	0.807485	0.00930937	9.27215	0.36676	473.1	15789.1	0.224519	0.00808513	6.86035	0.424735	0.00102538	1.3069
Chronic	Hypothalamus	0.0107125	107.771	605.763	0.0240443	21.4944	0.0102739	9.13353	3.35727	0.18987	1.42967	0.00852777	1.04602	0.53918	3.10658	0.481978	112.092	1633.64	1.12186	0.0132062	32.6283	16.4603	2.67808	1.16698
Chronic	Hypothalamus	0.00543072	69.7876	12172.3	0.0101886	12.5453	0.0075034	2.46722	1.68621	0.194678	0.747426	0.00805509	0.979905	0.154682	2.67647	0.327504	34.576	1094.95	0.913371	0.115399	24.4142	328.806	0.674468	0.702183
Chronic	Hypothalamus	0.0281117	131.98	2629.35	0.0124232	14.8598	0.0076946	18.4175	2.57906	2.29427	1.24635	0.0534333	0.491566	0.0516913	7.9458	0.80767	224.19	1063.89	0.40268	0.0227167	24.9753	11.9534	0.675222	0.872805
Chronic	Hypothalamus	0.0115263	98.9341	2599.09	0.0403133	22.9208	0.00776306	7.84665	2.80702	0.197204	1.43321	0.0119866	1.09251	0.144667	2.61917	0.335682	49.3958	1371.58	1.07766	0.099905	33.1156	23.1994	1.27025	0.830012
Chronic	Hypothalamus	0.0200997	87.7846	4062.88	0.0380132	20.284	0.00549205	3.18829	4.28958	0.290826	0.621149	0.00918693	0.690267	0.063997	2.4274	0.280157	61.0908	1876.94	0.30095	0.122103	30.0124	180.461	0.885979	0.886694
Chronic	Hypothalamus	0.0206367	159.992	7.02346	0.0246226	52.5841	0.726708	2.43712	4.67477	0.760222	1.48156	0.205724	0.69619	0.00147954	6.28224	0.686175	1122.79	2627	0.618631	0.0627031	121.607	1.23055	0.596074	1.19377

## Sheet: Pituitary
Group	Tissue	AGTR2	GATA3	POMC	APOE	HIF1A	PPARA	AVP	IGF1	PTGS1	BDNF	NFRKB	PTGS2	CALM2	NGF	RAD18	CORT	OLIG2	SOX2	CRH	OXT	TERT	FGF2	OXTR
Sham	Pituitary	0.0193717	0.0551769	71889.3	0.616146	2.43169	0.475302	204.29	1.56345	0.827559	0.910462	1.15338	0.35795	2.73787	0.756081	3.6314	0.981833	35.7699	0.574871	0.0113691	37.1588	0.493151	4.60135	0.0429287
Sham	Pituitary	0.0170382	0.130048	115387	0.455876	4.28776	0.549581	82.5314	2.06094	0.892082	1.12128	1.77736	0.458651	3.43416	0.429619	7.24582	1.64614	0.561903	1.18268	0.00928201	12.1565	0.871276	5.50046	2.46242
Sham	Pituitary	0.0626315	0.0712356	26605.9	0.609003	5.09705	0.602058	5.04341	4.2992	1.1216	1.33633	1.86894	0.773202	2.47685	1.3675	5.721	2.89934	38.2316	0.441116	0.0785678	1.28982	0.662211	4.74432	0.254859
Sham	Pituitary	0.0388171	0.0984285	227044	0.334527	4.11252	0.499486	29.5526	1.51705	0.90701	0.752309	1.79002	0.272066	2.11473	0.326021	3.76319	4.21921	50.7782	1.46552	0.0207624	3.21991	3.03684	8.31091	0.105521
Sham	Pituitary	0.0250459	0.0318717	70908.1	0.517649	3.79135	0.412162	332.669	2.4237	0.65097	1.88928	0.929929	0.230108	1.63211	0.511588	4.91045	1.95109	38.4991	0.326908	0.0282697	25.2857	0.416221	4.96684	0.0923131
Sham	Pituitary	0.150907	0.0521965	11905.3	0.33168	5.48465	0.209971	13.9243	5.01501	1.05657	4.57099	0.78067	1.53083	2.56373	0.625946	6.29705	4.33805	51.3572	0.349651	0.152093	2.15195	0.507251	5.65933	0.380344
Sham	Pituitary	0.299313	0.0305952	35803.1	0.334517	4.677	0.532047	2.2208	2.92031	0.63158	1.99706	1.22446	2.2987	3.18543	0.612843	5.28622	2.51175	26.5137	0.371591	0.282145	1.91289	0.482067	4.24925	0.0719682
Sham	Pituitary	0.200222	0.078792	30554.6	0.413179	4.51479	0.393915	11.8196	4.11398	0.686278	2.80003	1.01731	1.36886	1.95475	0.684869	4.72987	2.22741	17.6662	0.311348	0.205252	2.73052	0.567205	3.66034	0.0565689
Sham	Pituitary	0.0191963	0.047898	28883.4	0.60481	7.53987	1.31294	0.468609	10.6476	0.992201	2.30117	2.51676	0.344304	6.39035	2.03995	8.07112	1.76446	3.33002	0.465024	0.027875	0.364039	1.52035	9.91494	0.0766275
Sham	Pituitary	0.219433	0.0267374	54277.7	0.329381	3.46051	0.499523	21.2494	2.14317	0.508674	1.20638	1.4704	1.45083	2.20797	0.645891	3.66667	2.36552	34.7103	0.484446	0.192341	3.84016	0.714041	4.41704	0.619566
Sham	Pituitary	0.144685	0.0556691	79681.7	0.323266	4.40955	0.524945	5.40132	2.16006	0.753972	1.91384	2.11533	1.42369	2.96933	0.688185	4.67438	3.66857	0.344697	0.470772	0.181958	1.97545	0.939876	7.06108	0.0836949
Sham	Pituitary	0.129015	0.0465001	47091.3	0.336394	5.259	0.590496	0.444693	2.87266	1.17566	1.81324	2.14827	1.18842	3.56485	1.15553	5.59202	5.11403	25.074	0.663353	0.0926426	0.553256	0.80821	7.44953	0.088973
Sham	Pituitary	0.0418166	0.0352452	78500	0.983067	1.78667	0.358421	521.368	1.31146	0.567122	0.710503	1.1044	0.359929	1.78601	0.418232	2.55636	1.08956	45.3265	0.576325	0.0286085	51.6439	0.466017	4.6372	0.0817828
Sham	Pituitary	0.208182	0.072227	30387.3	0.408117	4.46455	0.683929	2.57724	3.9075	1.42609	3.33062	1.75046	1.89054	3.0674	0.582108	6.12166	1.73734	9.57254	0.692526	0.0804221	0.535194	1.12167	5.4477	0.312099
Acute	Pituitary	0.0397042	0.0403349	57649.3	0.490863	4.99755	0.617924	243.96	1.91737	0.732349	1.06584	1.0568	0.287924	2.88236	0.734432	4.00242	0.736275	10.9093	0.237586	0.023644	38.0051	0.451728	3.56287	0.43491
Acute	Pituitary	0.013136	0.0600004	63354.2	0.678431	3.24203	0.453175	468.934	1.82472	0.669435	0.717593	1.18764	0.184798	2.18142	0.918593	2.74051	2.22216	22.5225	0.497124	0.00903349	76.7212	0.428076	3.57813	0.406849
Acute	Pituitary	0.201294	0.0284714	42499.9	0.820561	3.06992	0.312651	233.969	2.17631	0.661054	2.8992	0.417297	1.37135	1.99189	0.466137	3.0145	1.16557	135.206	0.370271	0.123083	6.43263	0.473369	1.90624	0.0161341
Acute	Pituitary	0.114303	0.0543246	38743.2	0.17731	7.59432	0.712825	17.609	4.33062	0.789153	3.69631	1.23779	1.03746	2.63727	0.76917	8.14364	1.96129	11.2887	0.235174	0.0414254	2.55622	0.650588	6.51857	0.883123
Acute	Pituitary	0.295498	0.0336686	18034.6	0.205383	6.00775	1.02489	1.90115	5.7326	0.788799	7.24011	1.4765	2.8574	4.28503	0.453778	6.8665	0.719421	4.53175	0.366719	0.145932	2.08358	0.532165	5.44038	0.130345
Acute	Pituitary	0.00656465	0.0447691	76723.1	0.888572	3.67032	0.52092	470.349	1.74666	0.808698	1.99997	0.781543	0.231438	2.61414	0.538187	3.79151	0.623015	59.6289	0.328452	0.0056061	39.3327	0.576793	3.27628	0.129157
Acute	Pituitary	0.0565114	0.0517478	28732.8	1.15398	4.71941	0.50798	170.548	2.00183	0.673985	2.36654	0.361016	0.582595	1.39277	0.565087	2.70034	1.29025	43.8961	0.299168	0.0465808	34.5814	0.291074	5.48523	0.0537337
Acute	Pituitary	0.103522	0.0275185	78638.1	0.826478	1.52114	0.270451	1019.33	1.14142	0.347231	1.52563	0.58929	0.707481	1.08835	0.253207	1.04979	1.0821	56.9196	0.301805	0.105193	97.3074	0.249699	3.43604	0.0409897
Acute	Pituitary	0.0530371	0.101559	46778.1	0.43544	7.08675	0.611404	3.63163	5.29076	1.26217	3.69765	1.56414	1.05116	2.99502	1.18216	5.65321	2.62253	3.90872	0.50394	0.0297181	0.336136	1.04808	9.33481	0.100382
Acute	Pituitary	0.134945	0.0603799	52689.9	0.413344	4.56049	0.514831	7.89792	3.39004	0.993005	4.75403	1.50394	1.17186	2.26297	0.709723	5.88875	2.63758	6.97429	0.500929	0.053046	1.12893	0.548823	4.77717	0.141038
Acute	Pituitary	0.0934406	0.0870044	39870.7	0.359902	5.88252	0.591045	4.82971	4.3288	1.38611	2.88822	2.06929	1.07709	2.72511	0.677956	6.79675	2.20788	8.63995	0.481177	0.0518771	0.387928	0.748982	7.01503	0.297458
Acute	Pituitary	12.4314	0.0203087	708.427	0.298757	1.28512	0.119854	0.791064	0.315352	0.243876	43.019	0.00143406	127.718	2.97903	0.0482571	2.73224	6.32851	6.32851	8.53019	10.9346	182.74	1.18521	0.397057	0.158274
Acute	Pituitary	0.133408	0.0663689	60478.6	0.279109	6.15939	0.467578	2.63142	2.99834	0.999964	4.95935	1.23829	1.68763	2.812	0.781195	5.87015	3.00284	3.78424	0.540092	0.0519801	0.598621	1.01308	10.1741	0.225371
Acute	Pituitary	0.0330045	0.0376243	82489.2	0.495516	3.18735	0.360258	246.752	1.78462	0.718928	2.50643	0.728184	0.393281	2.16517	0.31424	3.31646	1.36945	44.9391	0.396512	0.0106633	35.6474	0.310908	5.01581	0.271254
Chronic	Pituitary	0.0263981	0.0521435	73531.5	0.583237	4.86978	0.607715	123.622	2.88987	1.28193	2.66473	1.30203	0.244224	2.2564	0.689044	5.42595	1.71818	3.41429	0.466799	0.0228929	8.2621	0.64018	5.04437	0.366148
Chronic	Pituitary	0.0145894	0.0444876	96078.7	0.861202	2.06609	0.405185	468.868	1.66603	0.806328	1.71346	1.1898	0.20615	2.51342	0.365031	3.51735	1.8963	7.78135	0.537846	0.00916635	65.8648	0.426257	3.18085	0.145298
Chronic	Pituitary	0.0303644	0.0466073	45407.4	0.383324	4.16965	0.538032	29.9208	3.56008	1.08048	3.43363	0.901576	0.495339	2.29112	0.638745	8.87732	4.82709	11.1906	0.298283	0.0231523	5.13214	1.24484	8.92704	0.158361
Chronic	Pituitary	0.0373881	0.0692294	55637.3	0.661336	6.08155	0.857809	3.76528	3.34622	1.76824	1.80138	1.99075	0.289268	3.63278	1.30703	8.07224	0.900084	3.0826	0.837084	0.0215729	1.15966	1.13623	7.64202	0.983145
Chronic	Pituitary	0.0414334	0.0329311	47170.3	0.662817	3.33006	0.596259	213.073	1.6461	0.878186	1.80956	0.877134	0.553209	1.65146	0.813164	4.32488	1.6462	12.9359	0.437408	0.0335843	13.2105	0.85196	3.41879	0.326483
Chronic	Pituitary	0.00946884	0.0198681	62657.5	0.480895	3.67313	0.513555	163.628	1.84911	0.983911	3.22902	0.940711	0.34251	1.97179	0.608531	5.04346	1.6698	10.154	0.288671	0.00870063	28.7288	2.67843	3.5579	0.14184
Chronic	Pituitary	0.0603346	0.134368	59702.7	0.401585	6.79975	0.733198	0.966432	2.92426	1.32785	2.73853	2.43574	0.400845	4.31857	1.37062	9.03141	2.6545	8.21268	0.857155	0.0310486	0.0752402	1.01543	5.51032	1.12304
Chronic	Pituitary	0.0963005	0.0465085	54903.5	0.426405	5.31988	0.878289	0.413269	2.9888	1.58653	2.12003	2.19302	1.53823	3.33263	0.967695	12.0986	3.12081	3.30615	0.860969	0.0523233	0.350791	0.83725	5.76744	1.2248
Chronic	Pituitary	0.0435486	0.16417	43088.2	0.478192	7.63079	0.896035	6.09039	2.90086	1.80839	2.04298	2.24832	0.253242	3.13064	1.43885	10.8312	5.27148	0.313026	0.767309	0.0196651	0.379435	1.12508	8.64782	0.452336
Chronic	Pituitary	0.140477	0.0428056	55433.3	0.301858	4.85276	0.957765	0.533951	2.27825	1.22307	1.83698	2.46521	0.813415	3.45734	0.951688	7.45924	3.70934	11.0796	0.77202	0.073564	0.758196	0.854613	5.86995	0.281557
Chronic	Pituitary	0.0264537	0.0475302	89565.5	0.833868	2.4388	0.572258	344.681	1.58734	0.794855	0.857862	1.05839	0.163008	1.68506	0.587163	3.93264	1.30309	11.7803	0.742184	0.0117691	34.3949	0.544561	4.07328	0.321733
Chronic	Pituitary	0.0906262	0.0480474	66850.7	0.298174	3.13343	0.586814	33.784	1.49806	0.956241	1.07833	1.46778	0.624035	2.10021	0.503361	4.83872	1.92472	73.2265	0.774078	0.0608091	4.84973	0.710764	4.25285	0.475795
Chronic	Pituitary	0.075787	0.0893724	71031.7	0.534109	7.15572	0.986605	0.0649737	3.27397	1.71199	2.53055	3.71333	0.373863	4.22063	1.12504	10.8784	3.70718	0.51979	1.3134	0.0304364	0.209901	1.39805	7.95387	1.07432

## Sheet: Adrenal
Grup	Doku	AGTR2	GATA3	POMC	APOE	HIF1A	PPARA	AVP	IGF1	PTGS1	BDNF	NFRKB	PTGS2	CALM2	NGF	RAD18	CORT	OLIG2	SOX2	CRH	OXT	TERT	FGF2	OXTR
Sham	Adrenal	0.883713	0.759165	1.69447	1.48244	0.687893	0.491202	0.211809	1.04161	0.261234	2.05911	0.80997	2.23862	0.515997	2.02151	0.863097	1.69447	1.69447	1.18381	1.34204	3.72014	0.83676	0.72856	1.42396
Sham	Adrenal	1.04572	4.15496	0.119131	1.21149	1.15128	0.457543	0.95305	0.80845	1.68497	0.612716	0.967112	2.1103	1.60847	0.510267	1.22083	0.95305	0.95305	1.34492	1.83379	1.39654	0.521731	0.377921	0.0238355
Sham	Adrenal	0.51967	2.0838	0.940267	1.49759	1.03228	1.01482	0.117533	0.731821	0.862399	0.969593	1.68819	1.90412	1.12312	1.15095	1.38354	2.79817	0.940267	0.993432	1.22076	2.7666	0.940941	0.395185	0.0235158
Sham	Adrenal	1	1	1	1	1	1	1	1	1	1	1	1	1	1	1	1	1	1	1	1	1	1	1
Sham	Adrenal	0.531196	2.34071	0.0919279	0.903209	0.544221	0.299388	0.735423	1.63669	1.29584	1.40541	0.684655	2.52293	1.45832	1.124	0.988079	0.735423	35.8482	0.919227	0.743181	2.68069	0.362361	0.582882	0.988707
Sham	Adrenal	1.05418	3.25176	0.0544202	3.20393	1.26341	0.501762	0.435362	1.33573	1.38226	0.711064	1.15354	1.14411	2.98719	1.29668	1.01965	0.0544202	15.5322	0.304702	0.351903	0.829932	0.458972	0.41932	0.0108883
Sham	Adrenal	1.20335	1.62701	0.118051	0.756216	0.675119	0.510039	0.118051	1.04488	0.692238	1.67101	1.06777	1.5352	1.56944	1.37281	0.913169	5.38122	0.944405	1.13098	1.12849	1.67709	0.732992	0.890232	0.188954
Sham	Adrenal	0.682835	2.48161	0.109993	1.38255	0.82573	0.543198	0.109993	0.842072	1.57681	1.35172	1.46495	2.50785	1.61557	0.302431	0.812879	0.879944	0.879944	1.5089	1.56596	3.0681	0.813391	0.18759	0.0220071
Sham	Adrenal	0.463883	1.74531	0.121356	0.948421	0.831514	0.415369	0.121356	0.953336	1.63027	1.64663	0.954916	3.57839	1.07542	0.871309	1.21189	0.970848	11.6748	2.14183	1.96591	2.74765	0.673874	0.323364	0.0242806
Sham	Adrenal	0.770656	5.09383	0.105239	1.07806	1.22813	0.933296	0.105239	0.603361	2.06474	0.604093	1.22029	1.00655	3.00902	0.474226	2.25658	0.841909	0.841909	0.533243	0.779493	1.12994	1.27081	0.332238	0.0210559
Sham	Adrenal	1.2421	1.76235	0.0935553	1.85531	0.620181	0.602892	0.0935553	1.59415	0.834064	1.07441	1.21285	1.52082	1.11444	0.700377	0.61949	0.748443	0.748443	0.642186	0.632555	2.37042	0.513358	0.978417	0.3517
Sham	Adrenal	1.07008	2.69776	0.11585	1.16451	1.32669	0.301467	0.926802	1.10555	1.3518	1.42806	0.805849	1.6208	1.59141	0.488545	1.78127	0.926802	7.41441	1.21677	1.61977	1.33907	0.391608	0.656621	0.023179
Sham	Adrenal	0.948685	1.13566	0.11202	1.44407	1.07246	0.725355	0.11202	1.04373	0.557758	0.920129	0.936803	1.0768	0.960801	0.896686	0.864557	0.896157	0.896157	1.32506	1.08305	0.871329	1.33292	1.04828	0.733838
Sham	Adrenal	1.09139	0.727237	0.121576	0.766889	0.666623	0.457212	0.121576	1.00305	0.637506	2.24344	1.10913	2.87988	1.35019	1.19553	0.668722	1.40768	0.972608	1.52687	1.69779	4.69718	0.589236	0.366655	0.194597
Acute	Adrenal	2.56772	1.44537	0.0752347	1.72147	1.40756	1.93474	0.0752347	0.763178	0.672228	1.48307	1.4085	0.420802	1.8746	1.9149	1.45964	0.0752347	0.601878	0.338568	0.349285	0.199827	0.444608	0.725881	0.368274
Acute	Adrenal	0.519011	2.8992	0.550354	4.12217	1.8624	1.27311	0.550354	1.04104	0.711217	0.541476	1.3676	1.25035	1.55851	1.21653	1.06204	0.550354	0.550354	0.525046	0.524626	0.940331	0.632222	0.41349	0.0137642
Acute	Adrenal	0.698233	1.87547	0.0709571	3.46147	1.5012	0.8153	0.567656	1.3455	1.17657	0.996406	0.976124	1.30482	1.42104	0.953374	1.82836	0.567656	0.567656	0.578684	0.4751	0.849681	0.562201	0.500646	0.0141969
Acute	Adrenal	3.31586	1.05465	0.527652	1.29314	1.81858	1.47868	0.0659565	0.785831	0.584695	2.61777	0.799494	0.238464	1.98362	1.27651	1.69848	0.0659565	0.527652	0.432496	0.379307	0.403685	0.562697	0.900971	0.332173
Acute	Adrenal	0.70466	2.44337	0.0974284	2.22838	3.70788	2.34453	0.889421	0.760187	0.573708	0.557309	1.628	0.239049	2.18215	0.841328	3.32626	0.779427	0.779427	0.79852	0.78761	0.48045	0.75867	0.287246	0.0194932
Acute	Adrenal	1.15746	2.03806	0.0757911	3.372	1.43664	1.22029	0.0757911	1.24094	1.04716	0.427326	1.16927	0.433993	2.4417	1.23894	1.79645	0.606329	0.606329	0.3991	0.503236	0.967803	0.653754	0.507366	0.0151641
Acute	Adrenal	0.329112	0.0216694	0.0726975	4.56517	3.05232	1.85333	0.753766	1.4139	0.12232	0.868137	2.30657	1.44866	2.33341	1.04484	1.72372	2.27649	0.58158	0.371486	0.389739	1.16472	0.594543	0.667071	1.43521
Acute	Adrenal	1.1728	1.69326	0.11864	2.69312	2.27264	0.892225	0.11864	1.02636	0.487073	0.739108	1.28854	1.03531	1.75856	0.539586	1.4601	1.04054	0.949123	0.817294	1.19543	1.76566	0.752656	0.176124	0.0237373
Acute	Adrenal	1.67726	0.0617913	0.116507	1.88773	1.33737	1.3534	0.116507	1.56985	0.376104	4.62566	1.74599	0.406198	1.49221	1.85772	2.44755	0.932054	0.932054	1.65133	0.761817	0.135883	0.609731	0.790062	0.186483
Acute	Adrenal	0.618351	1.29131	0.774454	2.15214	2.2414	0.599206	0.0968067	1.23372	0.769342	0.765899	1.12859	1.21763	4.08831	0.568186	2.32488	0.774454	0.774454	0.792269	0.918768	0.926038	0.545274	0.200044	0.0193688
Acute	Adrenal	0.501382	2.7284	0.150835	2.73944	1.38542	0.351689	1.20668	0.670442	1.23752	1.03933	1.14657	1.48782	2.21344	0.389225	1.1321	0.150835	1.20668	1.04054	1.13343	1.05323	1.00747	0.514067	0.0301787
Acute	Adrenal	2.93324	0.878815	0.0978945	3.44549	1.4346	1.46947	0.0978945	1.01369	0.462927	1.11114	0.825378	0.276002	2.98106	1.48495	1.53711	0.783156	0.783156	0.325161	0.413313	0.353882	0.434159	0.839665	0.156692
Acute	Adrenal	1.26329	2.44774	0.0842536	3.09179	2.91468	1.29963	0.674029	1.51601	1.29382	0.314671	1.52719	0.180993	4.39297	1.43776	2.08103	0.674029	0.674029	0.300679	0.4209	0.218209	0.454598	0.34013	0.0168573
Acute	Adrenal	1.36629	0.948596	0.13325	2.01638	2.91101	0.610305	0.13325	0.938666	0.483751	1.01251	0.744012	1.53287	1.26559	0.728585	1.10942	1.066	1.066	1.3734	1.17901	0.931916	0.361454	0.536416	0.213283
Chronic	Adrenal	0.959641	5.87186	0.139611	2.77229	1.08863	0.615763	0.139611	0.696732	1.9324	0.710575	1.10412	1.50241	2.14306	2.48759	1.28151	1.11689	1.11689	0.559431	0.344658	0.162831	0.641499	0.585525	0.0279331
Chronic	Adrenal	0.898653	0.800781	0.0819008	1.42434	1.10788	1.16162	0.655206	1.4448	0.448575	1.1462	1.233	0.472228	1.87263	1.31285	0.931573	0.655206	0.655206	0.640904	0.914792	0.744237	0.29352	1.31303	1.67404
Chronic	Adrenal	1.66976	0.733773	0.127016	2.3524	1.41035	1.34988	0.127016	0.912459	0.831217	0.855081	1.46946	0.41869	2.69274	1.39893	1.1213	1.01613	1.01613	0.84094	0.596448	0.852771	0.701689	0.897332	0.025413
Chronic	Adrenal	2.53779	0.720177	0.0883527	1.19413	1.19298	1.15557	0.0883527	0.726135	0.714872	4.23509	0.985723	1.65584	1.67433	1.69243	1.91435	0.706822	0.706822	0.447313	0.268485	0.243946	0.451297	0.832595	0.276275
Chronic	Adrenal	3.14506	1.5093	0.0844803	1.65763	1.01118	1.29898	0.0844803	1.00906	0.658995	0.535155	1.32994	0.38939	2.82102	1.32202	1.54926	0.675842	0.675842	0.477345	0.368264	0.454047	0.539196	0.956495	0.234868
Chronic	Adrenal	2.98829	0.630077	0.091027	1.92926	1.32799	1.33943	0.728216	0.765878	0.630381	1.14774	1.21241	0.267972	2.39073	1.54152	1.383	0.091027	0.728216	0.42169	0.669085	0.485731	0.430101	1.1463	0.3078
Chronic	Adrenal	1.26044	0.629812	1.10169	3.26266	1.20937	1.17582	0.137712	1.4664	0.712208	0.676846	1.04867	0.244472	3.91499	0.770441	1.20734	1.10169	1.10169	1.04878	0.419615	0.249177	0.714926	0.739515	0.418594
Chronic	Adrenal	0.666043	2.36375	0.156452	2.28833	1.25822	0.62391	1.25161	1.1659	1.14743	0.634913	2.1678	0.540826	1.5047	0.864666	1.2325	0.156452	1.25161	1.40356	1.13584	0.935908	0.837643	0.471599	0.0313025
Chronic	Adrenal	1.03477	1.97951	0.154037	2.59317	1.5756	0.924023	0.154037	1.15542	0.593207	1.55871	1.17885	3.2596	1.67607	0.802769	0.845375	1.23229	9.85836	0.329877	0.327871	0.179655	1.06566	0.621959	0.246554
Chronic	Adrenal	0.893353	0.532359	0.344953	1.29959	0.438618	0.336386	0.344953	0.903951	0.430989	2.48455	0.741818	2.39934	0.875601	0.233597	0.557134	2.75962	2.75962	3.6788	3.69629	3.03985	2.20341	0.673604	0.552139
Chronic	Adrenal	2.24529	1.00734	0.0983932	1.72837	1.23726	0.974368	0.0983932	1.33916	0.596759	1.00734	1.20156	0.331153	2.64563	1.449	1.45562	0.787146	0.787146	0.504076	0.264018	0.27423	0.60076	0.923117	0.981682
Chronic	Adrenal	0.836276	0.66913	0.0948778	1.0759	0.689926	0.850491	0.0948778	1.32946	0.488235	1.48473	1.02222	1.57711	0.949346	0.888517	0.867927	0.759022	0.759022	1.73775	2.2092	2.41263	0.651391	0.62443	0.339848
Chronic	Adrenal	1.80754	0.854291	0.096917	2.50316	0.953639	1.30704	0.096917	1.85576	0.630962	0.706198	1.21478	0.504517	1.77825	1.16299	1.11899	0.775336	0.775336	0.35293	0.274711	0.479138	0.725355	1.32772	0.817328
Chronic	Adrenal	2.63236	1.31834	0.0834541	1.83413	1.26701	1.41065	0.0834541	0.676684	0.524842	0.6965	0.829276	0.523355	1.59485	1.85421	1.33874	0.667633	0.667633	0.784926	0.730041	0.214445	0.472418	0.916804	0.722793
